# Supplementary material for: Intermediate Hair Follicles from Patients with Female Pattern Hair Loss Are Associated with Nutrient Insufficiency and a Quiescent Metabolic Phenotype
Source: Nutrients. 2022 Aug 16;14(16):3357. doi: 10.3390/nu14163357 (PMC9416027; doi:10.3390/nu14163357)
Supplement: Supplementary file 1 [file nutrients-14-03357-s001.zip]

Archive with 1 entries (1 files):
- nutrients-1853963-supplementary.pdf
